# Supplementary material for: Oat Intake and Risk of Type 2 Diabetes, Cardiovascular Disease and All-Cause Mortality: A Systematic Review and Meta-Analysis
Source: Nutrients. 2021 Jul 26;13(8):2560. doi: 10.3390/nu13082560 (PMC8398256; doi:10.3390/nu13082560)
Supplement: Supplementary file 1 [file nutrients-13-02560-s001.zip]

Archive with 1 entries (1 files):
- nutrients-1296950-supplementary.pdf
